# Supplementary material for: Maternal Plasma Metabolic Profile Demarcates a Role for Neuroinflammation in Non-Typical Development of Children
Source: Metabolites. 2021 Aug 18;11(8):545. doi: 10.3390/metabo11080545 (PMC8400060; doi:10.3390/metabo11080545)
Supplement: Supplementary file 1 [file metabolites-11-00545-s001.zip]

Archive with 1 entries (1 files):
- metabolites-1305661-supplementary.pdf
